# Supplementary material for: Primary prophylaxis with mTOR inhibitor enhances T cell effector function and prevents heart transplant rejection during talimogene laherparepvec therapy of squamous cell carcinoma
Source: Nat Commun. 2024 Apr 30;15:3664. doi: 10.1038/s41467-024-47965-3 (PMC11063183; doi:10.1038/s41467-024-47965-3)
Supplement: Supplementary file 4 — Source Data [file 41467_2024_47965_MOESM4_ESM.xlsx]

## Sheet: Fig 2A
CD3 T cells
V1	V2	V3	V4	V5	V6
241.8	113.2	90.3	108.1	605.2	397.3
CD4 T cells
V1	V2	V3	V4	V5	V6
125	60	49.8	50.9	377.5	171.8
CD8 T cells
V1	V2	V3	V4	V5	V6
79.2	31.7	25.9	34	197.1	190.8
B cells
V1	V2	V3	V4	V5	V6
119.3	59	82.5	80.9	179.7	47.7
NK cells
V1	V2	V3	V4	V5	V6
148.3	65.9	65.8	81.6	207	238.6
Monocytes
V1	V2	V3	V4	V5	V6
1109.7	577.1	433.2	1253.9	720.9	307.5

## Sheet: Fig 2B
Treg
Absolute counts							Frequencies in CD4+
V1	V2	V3	V4	V5	V6		HD	V1	V2	V3	V4	V5	V6
27.2	17.6	14.1	19.8	174.2	31		4.44	8.52	13.2	10.7	13.6	15.3	4.5
							5.19
							6.49
							6.08
							3.86
							4.67
							7.17
							8.8
							5.16
							5.44
							6
							5.71
							7.62
							5
							10.2
							3.95
							7.37
							7.64
							3.24
							3.1
							6.85
							5.3
							8.42
							9.37
							6.38
							7.67
							5.41
							0.33
							4.71
							7.21
							8.43
							0.19
							6.48
							9.28
							10.4
							5.42
							11.3
							6.98
							9.23
							12.4
							10
							12.1
							8.03
							9.6
							8.8
							6.55
							5.52
							8.57
							10.6
							10.3
							10
							9.2
							8.34
							8.15
							10.7
							5.63
							6.56
							8.49
							11.1
							6.45
							7.63
							7.85
							7.41
							9.14
							6.36
							6.08
							4.27
							9.86
							5.49
							5.79
							7.23
							7.22
							4.23
							5.61
							4.49
							6.21

## Sheet: Fig 2C
pDC								mDC
Frequencies in PBMCs								Frequencies in PBMCs
HD	V1	V2	V3	V4	V5	V6		HD	V1	V2	V3	V4	V5	V6
0.3	0.18	0.33	0.12	0.054	0.054	0.094		2.8	1	0.7	0.4	6.67	0.59	0.88
0.3								2.8
0.146769								2.05477
0.155407								1.45431
0.169214								2.76226
0.147299								1.89493
0.110576								0.803449
0.176039								0.887378
0.1705								1.705
0.051435								1.91217
0.323395								0.920907
0.257188								1.1219
0.281294								0.904829
0.135103								1.23037
0.2								0.8
0.367941								2.40524
0.409868								1.50306
0.108324								1.56477
0.210669								1.77653
0.240362								1.97028
0.23377								3.00774
0.085199								1.04057
0.148236								1.45362
0.132597								1.45601
0.144237								2.45102
0.153689								0.851547
0.235769								2.34843
0.214199								1.75297
0.284358								2.80484
0.229955								1.48224
0.161784								1.16689
0.117481								1.22793
0.190312								0.785035
0.338437								1.31227
0.095033								1.35475
0.144002								0.888367
0.194377								1.943
0.094908								0.601428
0.578776								1.36231
0.236003								1.39727
0.173503								1.89403
0.170152								1.27445
0.103734								3.11105
0.203374								1.24358
0.211666								0.973829
0.04773								2.22457
0.162388								2.55682
0.07144								1.51045
0.529026								3.47746
0.438761								3.18981
0.097913								1.70457
0.443579								2.78833
0.135464								1.8091
0.145211								2.16662
0.471621								2.83351
0.172415								0.871395
0.396031								1.13696
0.176058								1.26938
0.130331								1.03743
0.170184								2.59299
0.284826								2.77488
0.431335								2.03832
0.453081								3.81588
0.156381								1.03705
0.178147								2.40014
0.077513								1.19278
0.324925								0.876826
0.156262								2.67759
0.269827								3.31236
0.791159								1.75152
0.190566								2.54503
0.15855								1.17327
0.127012								0.8824
0.195604								1.8288
0.411602								3.63092
0.222552								3.22743
0								2.2693
0.335759								2.51136
0.274462								1.65316
0.273713								2.98203

## Sheet: Fig 3A
timepoint	BAFF	BDNF	CXCL13	CXCL9	EGF	CCL11	FGF	GCSF	GMCSF	CXCL1	HGF	IFNa	IFNg	IL10	IL12	IL13	IL15	IL17a	IL18	IL1a	IL1b	IL1Ra	IL21	IL22	IL23	IL27	IL2	IL31	IL4	IL5	IL6	IL6	IL7	IL8	IL9	IP10	LIF	MCP	MIPa	MIPb	NGF	PDGF	PLFG	CCL5	SCF	CXCL12	TNFa	TNFb	VEGFa
V1	8	3	57	54	3	22	4	22	18	3	214	1	16	3	13	6	4	3	18	1	3	162	13	26	19	26	8	15	13	13	19.7	11	2	3	9	7	6	6	2	9	8	8	2	4	47	1163	12	12	464
V4	24	7	59	43	4	16	4	22	18	3	820	1	16	3	13	6	4	3	45	1	3	496	13	26	19	26	8	15	13	13	110	11	1	3	9	38	6	40	2	25	8	50	2	22	46	883	12	12	704
V5	36	31	41	34	18	40	4	22	18	3	264	1	16	3	13	6	4	3	19	1	3	1523	13	26	19	26	8	15	13	13	68	11	2	3	9	35	6	35	2	39	8	113	2	45	40	785	12	12	777
V6	42	28	54	22	15	29	4	22	18	3	189	1	16	3	13	6	4	3	27	1	3	966	13	26	19	26	8	15	13	13	11	11	1	3	9	23	6	9	2	16	8	151	2	21	25	765	12	12	712
[truncated: 2 more columns]

## Sheet: Fig 3 B,C
Fig 3B
visit	Th1	Th2	Th17	Th1/17	Treg	CM	TM	EM
V1	46.8	30.5	11.5	6.79	8.52	70.4	16.4	6.01
V2	39	39.1	10.3	3.29	13.2	78.3	8.76	5.18
V3	43.7	24.4	15.6	10.2	10.7	53.2	27.6	12.2
V4	51.4	22	14.3	8.15	13.6	61.1	21.5	11.5
V5	59.5	24.6	3.19	2.01	15.3	39.6	43.9	11.2
V6	68.9	21.2	2.71	5.32	4.5	31.7	53.8	10.5
Fig 3C
visit	TEMRA	CM	TM	EM
V1	61.3	31.7	45.7	17.4
V2	66.4	41.6	35.4	18.4
V3	72.8	22.1	48.4	22.5
V4	78.5	22.2	34.1	34.1
V5	78.2	6.9	46.2	40
V6	41.6	4.8	57.1	32

## Sheet: Fig 3D
HD	V1	V2	HD	V1	V2	HD	V1	V2	HD	V1	V2	HD	V1	V2	HD	V1	V2	HD	V1	V2
50.3	90.1	90.1	6.09	28.6	24.9	3.49	7.38	12.1	1.83	0.81	0.81	4.39	28.5	32.9	0.2	0.37	1.18	12.4	14.1	21.2
73.8			17.8			9.26			1.12			5.24			0.27			27.7
78.7			9.25			4.79			0.49			4.9			0.36			24.8
59.6			5.94			4.85			0.97			3.11			0.15			14.6
86.7			6.85			5.53			2.25			11.8			0.12			9.15
95.2			12.7			4.09			4.25			23.6			0.21			31.9
84			11			10.4			1.07			16.3			0.52			23.5
63.3			11.9			3.66			0.72			5.19			0.36			21.5
80.4			13.9			6.94			0.97			7.37			2.02			16.2
72.9			21.8			14.1			1.16			5.46			1.54			33.3
72.2			16.2			17.2			0.56			9.36			0.35			13.2
77.3			15.8			6.81			1.46			7.67			0.3			20.5
55			30.3			24.4			5.74			7.42			0.86			36.1
67.6			17.6			12.5			3.2			8.1			0.49			22
86.1			9			7.99			1.42			13.6			0.4			7.78
62.8			10.2			7.02			1.12			2.53			0.49			29.9
75.4			17.9			9.11			0.93			5.96			1.06			23.1
64.9			11.3			9.98			0.37			4.43			1.29			32.8
46.2			5.5			7.11			0.33			1.54			0.54			24.5
53.2			10.5			6.98			1.21			2.7			0.83			19.8
74.1			13.4			4.04			8.2			5.77			0.4			26.6
45.2			9.16			3.94			9.59			3.32			0.18			24.8
70.3			21.5			6.18			2.1			5.07			0.33			21.7
76.6			18.9			8.79			1.88			11.7			0.77			29.8
83.6			6.88			2.72			3.62			9.59			0.26			12.8
75.2			21.8			7.6			1.54			5.97			0.41			26.5
83.7			5.29			2.89			1.14			7.7			0.11			19.6
61.1			7.84			6.34			0.94			3.87			0.47			12.7
83.6			10.8			3.19			0.59			8.28			0.12			23.3
70.9			17.2			4.48			0.6			5.67			0.35			25
80.3			10.1			1.69			0.7			7.51			0.39			18
72.6			20.8			12.5			1.53			8.36			0.49			32.1
81.9			9.3			7.13			2.69			12.3			0.35			27.5
72.6			19.3			9.03			1.59			9.61			0.57			25.9
83.7			4.74			2.19			0.49			8.56			0.13			13.2
81.9			18.8			2.9			1.53			8.07			0.48			14.2
60.7			11.6			4.4			1.07			4.93			0.38			30.2
71.4			17			6.61			1.68			5.66			0.24			19.2
62			23.8			8.57			0.88			7.58			0.7			33.6
55.2			19.8			5.5			0.53			4.49			0.8			29.9
66.7			16.7			8.14			1.6			6.14			0.46			25.1
70.3			18.3			7.21			2.25			5.27			0.36			27
86.1			12.5			4.93			0.41			16.3			0.35			11.6
60.4			16.3			7.56			1.15			4.22			0.33			26.5
69			13.2			2.92			0.75			7.17			0.075			26
68.1			7.67			4.94			0.31			5.54			0.58			17.2
64.2			17.5			6.62			2.09			5.65			0.3			30.1
78.5			20.7			5.31			1.66			7			0.16			23.1
37.1			19.5			7.6			1.69			2.09			0.21			29.3
70.4			8.05			2.61			0.91			8.48			0.45			18.7
55.8			10.3			3.75			0.77			3.64			0.21			17.9
44.2			14.9			9.11			0.82			2.79			7.22			17.8
64			25.5			8.87			3.4			3.48			0.28			19.3
85.6			13			6.74			1.92			12.3			0.23			16.1
65.5			17.6			9.87			2.28			2.99			0.73			30.9
29.2			9.32			5.72			1.25			1.76			0.31			25.7
31.1			12.8			6.35			2.01			1.79			0.31			29.2
47.2			9.64			5.54			1.76			5.17			0.6			29.1
71.7			20.2			14.4			0.92			6.56			0.41			26.2
89.1			17.6			10.9			1.63			15.8			0.51			21.9
80.1			5.61			1.62			0.35			7.36			0.18			13.8
70			13.1			6.04			1.7			5.38			0.24			22.3
59.7			16.4			6.08			1.21			4.94			0.45			25.4
81.7			21.5			16.2			1.79			15.8			0.49			27
63.8			10.4			3.83			0.63			4.3			0.13			20.2
74.9			16.7			7.02			2.92			10.3			0.47			23.6
75.9			11.1			8.42			1.35			10.6			0.51			20.9
88.7			26.3			6.88			3.08			12.6			0.057			20.5
80.6			15.6			6.48			0.65			9.28			0.31			17.4
86.8			11			3.05			0.91			12.7			0.16			12.4
47.2			3.41			2.96			0.72			1.99			0.03			19.7
56			5.51			3.47			0.45			3.01			0.043			11.8
71.3			7.62			2			0.66			4.03			0.2			12.1
59			21.1			9.38			0.97			2.73			0.1			22.6

## Sheet: Fig 3E
HD	V1	V2	HD	V1	V2	HD	V1	V2	HD	V1	V2	HD	V1	V2	HD	V1	V2	HD	V1	V2
51.9	91.2	92.8	0.24	7.82	8.26	1.25	4.62	3.12	2.4	11.7	13.9	3.17	38.2	53	0.2	0.47	0.16	10.5	10.2	16
40.4			0.27			9.05			2.65			5.74			0.29			13
67.3			0.68			0.94			1.82			3			0.2			30.8
55.1			0.41			1.09			1.44			3.11			0.12			14.9
82.9			1.12			0.87			2.79			12.6			0.31			14
90.7			2.39			2.46			6.03			19.9			0.29			39.6
89			0.48			2.1			1.32			16.4			0.19			19.5
50			0.54			2.27			3.38			4.57			0.2			13.7
80.6			0.74			1.9			3.88			4.91			1.16			20.9
64.5			0.75			7.6			4.74			4.08			0.76			25.7
77.9			4.01			2.45			2.18			10.3			0.18			13.5
72.6			0.57			1.48			2.19			5.57			0.14			22.8
35.6			0.78			28.1			7.08			12.8			1.17			45
75.3			1.49			2.58			5.88			9.38			0.17			35.9
75.2			2.98			2.61			3.72			13			0.19			14.5
39.8			0.59			1.97			1.66			1.8			0.24			12.9
76.7			2.58			1.5			3.72			5.94			0.39			28.7
61.1			0.24			3.86			1.16			3.51			1.05			53.2
41.4			0.11			3.41			0.62			1.56			0.49			13.9
53.2			1.27			1.55			2.5			2.65			0.59			24.3
75.7			1.41			1.14			11			4.35			0.16			21.4
51.2			0.93			0.89			12			3.03			0.13			25.5
54.6			2.82			1.73			4.75			4.07			0.24			34.2
69.4			1.95			3.26			5.15			7.84			0.2			26.8
87			0.13			1.17			3.96			11.5			0.11			12.4
60.8			2.75			2.4			4			4.49			0.23			41.5
82			0.4			0.84			1.59			6.61			0.094			13.9
64.8			0.14			0.65			1.68			2.87			0.25			5.6
83.8			0.26			0.92			0.68			7.57			0.058			46.7
67.9			4.54			0.99			1.18			5.05			0.18			24.5
60.5			1.42			3.88			1.3			5.52			0.4			19.6
59.1			2.26			4.64			2.72			6.41			0.2			41.3
78.7			2.01			1.76			6.48			11.5			0.27			20.7
81.3			0.89			2.01			3.26			9.65			0.28			19.2
78.5			0.86			0.45			0.62			9.34			0.19			14.2
79.7			1.15			1.52			2.2			8.56			0.17			30.5
55.9			1.25			2.77			1.83			3.53			0.2			19.6
70.2			3.15			2.22			3.17			5.12			0.17			17.4
58.2			2.41			3.05			6.83			8.55			0.41			31.6
51.3			2.34			2.3			2.51			4.04			0.47			30.2
53.8			1.6			5.79			5.33			7.53			0.45			29.5
41.1			0.93			21			3.57			8.57			1.58			38.8
77.2			2.3			1.86			0.82			16.3			0.34			21.1
41.3			1.15			2.37			5.3			3.66			0.18			38.2
67			0.33			0.46			0.8			6.92			0.023			11.4
67.9			1.14			0.97			0.7			5.95			0.27			19.2
59.3			1.54			1.39			3.35			4.31			0.12			37.3
71.9			1.17			0.91			4.19			3.92			0.034			34.6
32.9			0.94			1.35			2.67			2.11			0.088			31.5
62.3			0.76			1.36			1.28			7.25			0.24			16.4
57.6			0.27			0.52			1.14			2.89			0.12			17.1
48.6			0.92			1.54			9.26			2.82			6.77			20.9
67.9			1.41			4.84			6.55			3.29			0.42			20.9
83.5			0.55			1.43			3.38			13.1			0.18			20.1
63.2			0.75			1.91			3.63			2.54			0.36			22.4
21.4			0.32			1.62			2.23			1.47			0.23			36.8
15.8			0.57			2.92			10.1			1.35			0.25			36.8
46.5			0.33			0.97			2.71			2.72			0.17			41.9
69.6			1.29			3.01			1.67			5.47			0.15			17.1
85.6			2.84			2.55			2.77			17.1			0.32			27.6
68.1			0.66			0.13			0.95			6.51			0.063			13.2
71.4			0.7			0.81			2.06			4.28			0.11			21.8
65.8			0.45			2.63			3.35			5.7			0.2			13.9
71.8			0.96			9.13			5.23			14.5			0.33			34.3
55.8			0.64			0.39			2.89			3.07			0.072			25.9
71.3			1.31			2.22			5.18			7.83			0.32			21.3
59.3			0.55			2.18			2.11			7.18			0.2			12.8
76.2			1.82			2.23			4.23			9.1			0.069			21.6
77.9			3.23			1.6			1.98			7.26			0.23			18.7
75.1			3.29			1.05			0.9			11.3			0.15			8.45
44.2			0.13			0.54			0.94			1.51			0.017			3.57
44.5			0.56			0.63			1.28			3.11			0.05			15.7
58			0.6			1.89			1.09			3.31			0.38			17.2
48.1			1.55			3.45			1.75			2.43			0.084			40

## Sheet: Fig 4A
visit	CD38-BCL2+	CD38+ BCL2+	CD38+ BCL2-	CD38- BCL2-	cell
V1	79.2	19.2	1.38	0.23	CM
V2	72.1	23.9	3.93	0.091	CM
V3	58.1	31.4	10.3	0.18	CM
V4	30.9	55	13.7	0.36	CM
V5	34.9	31.1	31.7	2.33	CM
V6	66.4	29.2	3.54	0.88	CM
V1	88.3	7.72	2.16	1.85	EM
V2	83.8	11.9	2.88	1.44	EM
V3	58.7	21.5	13.7	6.15	EM
V4	45.5	44.2	9.7	0.61	EM
V5	20.4	23.7	50.4	5.43	EM
V6	84.8	6.73	2.69	5.72	EM
V1	82.7	14.4	1.82	1.05	TOTAL MEM
V2	76.1	20.3	3.31	0.27	TOTAL MEM
V3	61.4	25.1	10.1	3.42	TOTAL MEM
V4	36.7	51.2	11.6	0.53	TOTAL MEM
V5	20.5	28.9	45.8	4.85	TOTAL MEM
V6	78.8	13.3	3.22	4.66	TOTAL MEM

## Sheet: Fig 4B
Th1
visit	Bcl2	CD25	CD38	CD57	CD69	HLA-DR	ICOS	Ki67	LAG3	OX40	PD1	TIGIT	TIM3
V1	89.2	17.3	9.24	14.8	0.68	26.3	3.19	0.34	10.6	0.11	8.55	5.36	0
V2	92.9	15.9	10.9	13.6	1.25	29.9	4.38	0.63	16.9	0	16.1	10.6	0
V3	59.9	19.3	28.7	8.95	0.72	12.3	13.1	1.3	3.03	1.01	34.1	2.16	0
V4	44.9	36.1	70.1	9.52	1.36	11.6	44.9	10.5	1.36	6.46	47.6	7.14	0.34
V5	16.7	29.9	64.7	22.6	1.36	13.1	54.3	20.5	1.32	7.33	69.9	6.9	0.68
V6	70.4	13	5.81	15	0.33	5.15	2.66	3.82	3.65	1	28.7	2.16	0
Th2
visit	Bcl2	CD25	CD38	CD57	CD69	HLA-DR	ICOS	Ki67	LAG3	OX40	PD1	TIGIT	TIM3
V1	92.1	35.4	3.86	4.55	0.69	31.3	3.17	0.28	11.3	1.38	6.47	7.16	0
V2	94.8	31.7	6.21	3.93	0.21	38.7	2.9	0.62	22.2	0.21	8.9	12.2	0
V3	73.1	49.9	7.07	3.84	0.81	13.5	4.44	0.2	4.04	1.01	10.1	9.7	0
V4	82.5	36.9	27.2	3.88	0.97	25.2	11.7	6.8	11.7	2.91	28.2	5.83	0
V5	23.2	51.9	43.4	7.68	1.55	18.7	35.7	14.4	1.24	5.82	50.6	12.8	0.062
V6	76.9	28	1.16	2.6	0	5.2	0.58	3.18	4.62	0.29	38.2	2.6	0
Th17
visit	Bcl2	CD25	CD38	CD57	CD69	HLA-DR	ICOS	Ki67	LAG3	OX40	PD1	TIGIT	TIM3
V1	89.2	49	3.85	5.78	0.79	34.1	2.04	0.34	14.9	1.93	12.9	7.59	0
V2	89.8	45.1	8.68	4.99	0.43	41.9	2.6	1.08	23.6	2.39	20.8	11.5	0
V3	74.7	46.2	12.9	0.89	0	17.8	4.44	0	6.22	6.67	21.8	4.44	0
V4	79.7	44.4	25.6	3.01	0.75	24.8	9.02	1.5	6.77	7.52	39.8	3.01	0
V5	48.9	58.1	33.9	3.57	1.06	13.6	20.7	6.47	3.96	5.81	37	11.1	0
V6	68.5	31.5	3.37	2.25	0	8.99	1.12	2.25	4.49	1.12	27	3.37	0

## Sheet: Fig 5A
visit	CD38-BCL2+	CD38+ BCL2+	CD38+ BCL2-	CD38- BCL2-	cell
V1	95	4.47	0.56	0	CM
V2	98.5	1.52	0	0	CM
V3	98.6	1.35	0	0	CM
V4	46.2	53.8	0	0	CM
V5	56.1	20.7	19.5	3.66	CM
V6	85.7	0	14.3	0	CM
V1	96.2	0.95	1.51	1.32	EM
V2	94.4	2.14	0.85	2.56	EM
V3	72.8	9.33	6.72	11.2	EM
V4	77.5	20	2.5	0	EM
V5	14.4	22.6	58.4	4.57	EM
V6	58.2	1.69	15.3	24.9	EM
V1	95.1	1.96	1.88	1.1	TOTAL MEM
V2	96.3	1.71	0.78	1.25	TOTAL MEM
V3	74.8	10.4	8.59	6.2	TOTAL MEM
V4	69.7	25.5	4.33	0.48	TOTAL MEM
V5	10.3	17	67.9	4.81	TOTAL MEM
V6	54.1	2.75	19	24.2	TOTAL MEM

[truncated: 2 more sheets: Fig 5B, Fig 5C]
